# Supplementary material for: Association between First-Generation Antihistamine Use in Children and Cardiac Arrhythmia and Ischemic Heart Disease: A Case-Crossover Study
Source: Pharmaceuticals (Basel). 2023 Jul 28;16(8):1073. doi: 10.3390/ph16081073 (PMC10457948; doi:10.3390/ph16081073)
Supplement: Supplementary file 1 [file pharmaceuticals-16-01073-s001.zip]

Archive with 1 entries (1 files):
- pharmaceuticals-2477723-supplementary.pdf
